# Supplementary material for: Sphingosine Kinase 1 Deficiency in Smooth Muscle Cells Protects against Hypoxia-Mediated Pulmonary Hypertension via YAP1 Signaling
Source: Int J Mol Sci. 2022 Nov 22;23(23):14516. doi: 10.3390/ijms232314516 (PMC9736859; doi:10.3390/ijms232314516)
Supplement: Supplementary file 1 [file ijms-23-14516-s001.zip]

Archive with 1 entries (1 files):
- ijms-1974956-supplementary.pdf
